# Supplementary material for: Biomechanical Response of the Lower Extremity to Running-Induced Acute Fatigue: A Systematic Review
Source: Front Physiol. 2021 Aug 27;12:646042. doi: 10.3389/fphys.2021.646042 (PMC8430259; doi:10.3389/fphys.2021.646042)
Supplement: Supplementary file 1 [file Data_Sheet_1.xlsx]

## Sheet: Publication summary
	Supplementary material for "Biomechanical response of the lower extremity to sport-induced acute fatigue: a systematic review" 03/06/2021 Summary of the protocols for the inlcuded publications
Sr no	Publi ID	Protocol - general information							Protocol - measurements							Parameters					Functional tests				Questionnaires	Fatigue reference
		year	#Subjects	female	male	Activity	Type (exercise that induce fatigue)	Fatigue intensity	Measurement environment		When running		Measurment system			Spatiotemporal (cadence, flight time, contact time, etc…)	Kinematics	Kinetics	Electromyogram	Photoplethysmogram	Jump (Countermovement jump (CMJ), drop jump (DJ) & squat jump (SJ), etc…)	Maximum voluntary contraction (MVC)	Balance (anticipatory postural adjustements (APAs), postural stability, single-legged balance task, etc…)	Walking tests	Continuous, intermittent or endpoint	VO2	Lactate	Questionnaire	Competition	Exhaustion protocol	Heart rate
								intermittent/moderate/heavy/severe	In-lab	In-field	Treadmill [0/1/na]	Ground [0/1/na]	wearable [0/1]	stationary [0/1]	Wearable motion sensors (IMU, GPS, pressure insole) [0/1]
1	Abt2011JStrengthCondRes	2011	12	0	12	Running	exhaustive run in treadmill	severe	1	0	1	0	1	1	1		continuously	continuously							0	0	0	0	0	0	1
2	Alfuth2011NeurosciLett	2011	15	5	10	Running	10km outdoor running (speed 20% less than best time during the last year)	heavy	0	1	0	1	1	0	1	endpoint		endpoint							endpoint	0	0	1	0	0	0
3	Ammann2015SciSport	2015	25	10	15	Running	competitive 5km running (realize the shortest time possible)	severe	0	1	0	1	1	0	1	continuously									0	0	0	0	1	0	0
4	Anbarian2016GaitPosture	2016	42	17	25	Running	Running at incremental speeds on treadmill until exhaustion	severe	1	0	0	1	0	1	0			endpoint							intermittent	0	0	1	0	0	0
5	Anna2017NewMed	2017	36	0	36	Running	pressure sensor mat, before and after a half marathon	moderate	1	0	na	na	0	1	0								1		0	0	0	0	1	0	0
6	Avogadro2003EurJApplPhysiol	2003	11	0	11	Running	running until exhaustion 90% VO2max (constant load)	heavy	1	0	1	0	0	1	0	intermittent	intermittent		continuously						0	0	1	0	0	0	0
7	Bailey2018SportsBiomech	2018	20	9	11	Running	1h in treadmill in an interval run	intermittent	1	0	1	0	0	1	0	intermittent	intermittent								endpoint	0	0	1	0	1	0
8	Bisiaux2008GaitPosture	2008	11	0	11	Running	30 min running on a 400m track (80% of max aerobic speed)	heavy	0	1	na	na	1	0	1									1		0	1	0	0	0	0
9	Borrani2003MedSciSportExer	2003	12	0	12	Running	Incremental running test in treadmill	severe	1	0	1	0	0	1	0	continuously	continuously									1	0	0	0	0	0
10	Bovalino2020JSciMedSport	2020	459	?	?	Running	15 km recreational running road race	heavy	0	1	0	1	0	1	0		inermittent									0	0	0	1	0	0
11	Buckley2017IEEE	2017	21	11	10	Running	Beep Test or Pacer Test protocol to induce fatigue. 400m running trial pre/post fatigue	severe	0	1	0	1	1	0	1										intermittent	0	0	1	0	1	0
12	Chan-roper2012JSportSciMed	2012	179	-	-	Running	marathon	moderate	0	1	0	1	0	1	0	intermittent	intermittent								0	0	0	0	1	0	0
13	Clansey2012MedSciSportExer	2012	21	0	21	Running	treadmill run at lactate threshold (2x20min)	heavy	1	0	0	1	1	0	1	endpoint	endpoint	endpoint							intermittent	0	1	1	0	0	0
14	Clansey2016JApplBiomech	2016	13	0	13	Running	2 bouts of 20-minute treadmill runs at 95% of their onset of blood lactate accumulation	severe	1	0	1	0	1	0	1	continuously		continuously							endpoint	0	1	1	0	0	0
15	DelRosso2016PlosOne	2016	11	0	11	Running	6 × 5 km splits (total 30km) with 60s break between each trial	intermittent	1	0	0	1	0	1	0						1				endpoint	0	1	1	0	0	0
16	Derrick2002MedSciSportExer	2002	10	0	10	Running	treadmill run until exhaustion a average speed of 3200m TT	severe	1	0	1	0	1	0	1	intermittent	intermittent	intermittent								0	0	0	0	1	0
17	Dierks2010JBiomech	2010	20	0	20	Running	treadmill running until exertion	heavy	1	0	1	0	0	1	0		endpoint								intermittent	0	0	1	0	0	1
18	Dittrich2013JSciMedSport	2013	12	0	12	Running	Treadmill running till exhaustion	severe/intermittent	1	0	1	0	0	1	0				endpoint -> MVC			1			0	1	0	0	0	0	0
19	Dutto2002MedSciSportExer	2002	15	4	11	Running	run to exhaustion (~80% pf peak VO2)	heavy	1	0	1	0	0	1	0	intermittent		intermittent							intermittent	1	0	1	0	0	1
20	Easthope2014JSciMedSport	2014	11	0	11	Running	trail running (15.6km+275D+)	moderate	1	0	na	na	0	1	0						1	1			endpoint	0	1	1	1	0	0
21	Eskofier2012Proceedings	2012	254	?	?	Running	one hour outdoor running	heavy	0	1	1	0	1	0	1	continuously									intermittent	0	0	1	0	0	0
22	Garcia-Perez2014SportBiomech	2014	20	9	11	Running	30min run at 85% max aerobic speed	heavy	0	1	1	1	1	0	1			endpoint								0	0	0	0	1	0
23	GarciaPinillos2016JSportHealthSci	2016	18	2	16	Running	running in 400m track 10 runs of 400 m with 90 s recovery between running bouts (10 × 400 m); second, 40 runs of 100 m with 30 s recov- ery between runs (40 × 100 m)	intermittent	1	0	0	1	0	1	0						1		1		endpoint	0	1	1	0	0	0
24	GarciaPinillos2016JStrengthCondRes	2016	28	0	28	Running	HIIT 4 x 3 x 400m on track	intermittent	0	1	0	1	0	1	0	endpoint	endpoint								endpoint	0	1	0	0	1	0
25	Gerlach2005MedSciSportExer	2005	87	87	0	Running	treadmill run at incremental speeds until exhaustion	severe	1	0	1	0	0	1	0	endpoint		endpoint							intermittent	1	0	0	0	0	1
26	Girard2016JBiomech	2016	11	0	11	Running	treadmill running (sprints)	intermittent	1	0	1	0	0	1	0	continuously		continuously								0	0	0	0	1	0
27	Girard2017HumMovementSci	2017	13	0	13	Running	sprint in treadmill	intermittent	1	0	1	0	0	1	0	continuously		continuously								0	0	0	0	1	0
28	Girard2017JSciMedSport	2017	20	0	20	Running	HIIT running on instrumented treadmill ‘30–30’ HIIT involving repetitions of 30 s runs at 115% of vVO2max interspersed with 30 s of rest)	intermittent	1	0	1	0	0	1	0	continuously		continuously							intermittent	1	0	1	0	0	0
29	Gomez2002JStrengthCondRes	2002	10	0	10	Running	competitive 10km race (maximal effort, RPE ~18-19)	heavy	1	0	na	na	0	1	0						1	1			intermittent	0	0	1	1	0	0
30	Goodall2015MedSciSportExer	2015	12	0	12	Running	repeated maximal sprint running protocol (12 × 30 m, 30 s rest periods)	intermittent	1	0	0	1	0	1	0				endpoint			1				0	1	0	0	0	0
31	Hamacher2018GaitPosture	2018	30	15	15	Running	maximal exhaustion run at incremental speeds Local dynamic gait stability before/after run, as well as cognitive	severe	1	0	na	na	1	0	1									1	endpoint	0	0	1	0	1	0
32	Hanley2014JStrengthCondRes	2014	15	0	15	Running	10km at constant pace	severe	1	0	1	0	0	1	0	intermittent	intermittent	intermittent							intermittent	0	0	1	0	0	0
33	Hayes2012JSportsSci	2012	181	58	113	Running	The meeting consisted of 22 single-sex, seeded races over 800 m or 1500 m.	severe	0	1	0	1	0	1	0	intermittent										0	0	0	1	0	0
34	Hoenig2018EurJSportSci	2018	30	0	30	Running	5km on a 400m synthetic track (as fast as possible)	severe	0	1	0	1	1	0	1		intermittent								endpoint	0	0	1	0	0	0
35	Jewell2016JSportSci	2016	14	6	8	Running	treadmill running (speed : “could be maintained for 15 min, but not more than 20 min”)	severe	1	0	1	0	0	1	0	intermittent	intermittent	intermittent	intermittent			1			intermittent	0	0	1	0	0	0
36	Johnston2015EurJSportSci	2015	18	0	18	Running	sprint repetitions (50m sprint + 5min recovery)	intermittent	1	0	na	na	0	1	0						1				endpoint	0	1	0	0	1	0
37	Koblbauer2014JSciMedSport	2014	17	10	7	Running	incremental running tests	severe	1	0	1	0	0	1	0		continuously								intermittent	0	0	1	0	0	0
38	Maas2018JSportsSci	2018	30	11	19	Running	Run at average running speed until exhaustion	severe	1	0	1	0	0	1	0		endpoint								endpoint	0	0	1	0	1	0
39	Mercer2003JSportsSci	2003	10	0	10	Running	running at 3.8 m/s before and after a maximal effort graded exercise test.	severe	1	0	1	0	1	1	0	endpoint		endpoint							intermittent (borg scale 6-20) during each stage of the graded exercise test	0	0	0	0	1	0
40	Mizrahi2000AnnBiomedEng	2000	14	0	14	Running	incremental running test until exhaustion	severe	1	0	1	0	1	1	1			intermittent	intermittent							1	0	0	0	0	0
41	Mizrahi2000HumMovementSci	2000	14	0	14	Running	running 5% above anaerobic threshold	severe	1	0	1	0	1	1	1 (accel)	intermittent	intermittent	intermittent							0	1	0	0	0	0	0
42	Mo2018JSportSci	2018	34	?	?	Running	30min treadmill run at individual anaerobic threshold speed	heavy	1	0	1	0	0	1	0		intermittent								intermittent	1	1	1	0	0	0
43	Möhler2021FrontSportsActLiving(NW,L,I,S)	2020	15	0	15	Running	participants ran at their individually determined fatigue speed until voluntary exhaustion	severe	1	0	1	0	0	1	0	intermittent	intermittent	intermittent							endpoint	0	0	1	0	0	0
44	Nagel2008GaitPosture	2008	200	33	167	Running	marathon	moderate	1	0	0	na	0	1	0									1	0	0	0	0	1	0	0
45	OpdeBeeck2018KDD	2018	29	?	?	Running	3200m TT on an outdoor track	severe	0	1	0	1	1	0	1	continuously									intermittent	0	0	1	0	0	0
46	Perrey2010EJAP	2010	16	0	16	Running	Repeated sprints	intermittent	1	0	0	1	0	1	0	—	—	—	—	—	—	1	—	—	—	0	1	1	0	0	0
47	Rabita2013JBiomech	2013	12	0	12	Running	indoor running in 340m track until exhaustion (at VO2max speed)	severe	1	0	0	1	0	1	0	endpoint		endpoint	continuously						0	1	0	0	0	0	0
48	Racianis2007JNeurophysiol	2007	11	0	11	Running	continuous and intermittent running exercises	heavy/intermittent	1	0	1	0	0	1	0				endpoint			1				1	0	0	0	0	0
49	Radzak2017GaitPosture	2017	20	6	14	Running	Running at incremental speed until exhaustion on treadmill & overground running before/after for gait analysis	severe	1	0	0	1	0	1	0	endpoint	endpoint	endpoint							endpoint	1	0	1	0	1	0
50	Riazati2020FrontBioengBiotechnol	2020	20	10	10	Running	Energy-matched intermittent and continuous running	heavy/intermittent	1	0	1	0	0	1	0	continuously	continuously	continuously	—	—	—	1	—	—	—	0	0	0	0	1	0
51	Ribeiro2018EurJSportSci	2018	24	0	24	Running	running on treadmill (aerobic exercises) running on a treadmill at 90% of AnT (∼10.2 km h−1) until the completion of the defined training volume (i.e. 3 km, 5 km, or 7 km).	heavy	1	0	1	0	0	1	0				endpoint -> functional tests			1			0	1	0	0	0	0	0
52	Rosenbaum2016FootwearSci	2016	23	2	21	Running	25km running (5 km loop outdoor track) with measurement after 10km (almost no recovery period)	moderate	1	0	0	1	1	0	1	endpoint		endpoint							0	0	0	0	1	0	0
53	Rousanoglu2016JSportSciMed	2016	27	0	27	Running	half marathon mountain racing (23.5km + 1018D+)	moderate	1	1	na	na	0	1	1	continuously					1				endpoint	0	0	0	1	0	0
54	Sánchez-Sánchez2018SciRep	2018	20	0	20	Running	repeated sprints	intermittent	1	0	na	na	0	1	0		endpoint									0	0	0	0	1	0
55	Siler1991IJSB	1991	19	0	19	Running	running until exhaustion 85 & 88 VO2max (constant load)	heavy	1	0	1	0	0	1	0	intermittent	intermittent								intermittent	0	1	1	0	0	0
56	Steib2013ClinicalBiomech	2013	57	?	?	Running	fatiguing treadmill run at incremental speeds as long as possible until complete exhaustion	severe	1	0	1	0	0	1	0								1		intermittent	0	0	1	0	0	1
57	Stirling2012EurJSportSci	2012	12	12	0	Running	Endurance run (approx 95% of their speed at ventilatory threshold)	heavy	1	0	1	0	1	0	1	continuously									intermittent	1	0	1	0	0	0
58	Strang2008JSportMedPhysFit	2008	12	6	6	Running	VO2max running test in treadmill	severe	1	0	na	na	0	1	0				endpoint -> balance task				1			1	0	0	0	0	0
59	Strohrmann2012IEEE	2012	23	9	14	Running	Exhaustion outdoor running (running track)	heavy	0	1	0	1	1	0	1	endpoint									endpoint	0	0	1	0	0	0			Mercer2003JSportsSci(W,L,E,S) done
60	Timmins2014ScandJMedSciSport	2014	17	0	17	Running	6x 20m maximal sprints	intermittent	1	1	0	1	0	1	0				endpoint -> MVC			1				0	0	0	0	1	0			Goodall2015MedSciSportExer(NW,L,E,I) done
61	Verkerke1998GaitPosture	1998	39	?	?	Running	run until exhaustion in treadmill (10km/h & angle 10%)	severe	1	0	1	0	0	1	0	continuously									0	0	1	0	0	1	0
62	Voloshin1998ClinBiomech	1998	22	0	22	Running	30min at anaerobic threshold (fatigued and non-fatigued group)	heavy	1	0	1	0	1	1	1	intermittent		intermittent								1	0	0	0	0	0
63	Weist2004AmJSportMed	2004	30	8	22	Running	treadmill running at incremental speed until exhaustion	severe	1	0	1	0	1	0	1	intermittent		intermittent	intermittent							0	0	0	0	1	1
64	Willems2012GaitPosture	2012	52	18	40	Running	20km	moderate	0	1	0	1	0	1	0	endpoint		endpoint							0	0	0	0	0	1	0
65	Willson1999MedSciSportExer	1999	22	0	22	Running	Treadmill running - Ohio State Protocol for graded exercise testing (until max voluntary effort, RPE ~19)	severe	1	0	1	0	1	0	1	endpoint		endpoint								0	0	0	0	1	0
66	Wu2007BiomedEng	2007	29	0	29	Running	20 minutes at 12 km/h running velocity on treadmill	heavy	1	0	1	0	1	1	1			intermittent	intermittent							0	0	0	0	1	0
67	Yu2020ApplSci	2020	15	0	15	Running	increamental running test until volitional exhaustion	severe	1	0	1	0	0	1	0						1					0	0	1	0	1	1
68	Yu2021TechnolHealthCare	2021	15	0	15	Running	Running at incremental speed and then at constant speed (RPE 13) till exhaustion	severe	1	0	1	0	0	1	0	—	endpoint	endpoint	—	—	—	—	—	—	—	0	0	1	0	0	1
			20
								continuous: continuously throughout the exercise
								endpoint: endpoints at the beginning and the end of the protocol/ before and after the fatigue protocol
								intermittent: multiple measurements during the fatigue protocol but not continuously

## Sheet: Scoring
Supplementary material for "Biomechanical response of the lower extremity to sport-induced acute fatigue: a systematic review" 03/06/2021 Score (MINOR scale) for the inlcuded publications
Publication ID	Adapted MINOR scale used for scoring the studies, with score from 0 to 2 for each metric								Score
General ID	A clearly stated aim	Inclusion of consecutive participants	Is the description of the measurement system clear?	Endpoints appropriate to the aim of the study:	Unbiased assessment of the study endpoint:	Follow-up period appropriate to the aim of the study:	Loss to follow up less than 5%:	Prospective calculation of the study size:	Comparative [1/0]	Study Score [0-16]	Relative Score [0-1]
Abt2011JStrengthCondRes	2	1	2	2	0	2	2	1	0	12	0.75
Alfuth2011NeurosciLett	2	2	2	1	1	1	2	0	0	11	0.6875
Ammann2015SciSport	2	2	2	2	0	2	2	1	0	13	0.8125
Anbarian2016GaitPosture	2	2	2	2	0	2	2	2	1	14	0.875
Anna2017NewMed	2	1	2	2	0	2	2	1	0	12	0.75
Avogadro2003EurJApplPhysiol	2	1	2	2	0	2	2	2	0	13	0.8125
Bailey2018SportsBiomech	2	2	2	2	0	2	0	0	1	10	0.625
Bisiaux2008GaitPosture	2	2	2	2	0	2	2	0	0	12	0.75
Borrani2003MedSciSportExer	2	2	2	2	0	2	2	0	0	12	0.75
Bovalino2020JSciMedSport	2	2	2	2	0	2	2	2	0	14	0.875
Buckley2017IEEE	2	2	2	2	0	2	2	2	0	14	0.875
Chan-roper2012JSportSciMed	2	2	2	2	0	2	2	1	0	13	0.8125
Clansey2012MedSciSportExer	2	1	2	2	0	2	2	1	0	12	0.75
Clansey2016JApplBiomech	2	1	2	2	0	2	2	1	0	12	0.75
DelRosso2016PlosOne	2	1	2	2	0	2	2	2	0	13	0.8125
Derrick2002MedSciSportExer	1	2	2	2	0	2	2	1	0	12	0.75
Dierks2010JBiomech	2	1	2	2	0	2	2	2	0	13	0.8125
Dittrich2013JSciMedSport	2	1	2	2	0	2	2	1	0	12	0.75
Dutto2002MedSciSportExer	2	2	2	2	0	2	2	0	0	12	0.75
Easthope2014JSciMedSport	2	1	2	2	0	2	2	2	0	13	0.8125
Eskofier2012Proceedings	2	2	2	2	2	2	1	1	0	14	0.875
Garcia-Perez2014SportBiomech	2	2	1	2	0	2	2	0	1	11	0.6875
GarciaPinillos2016JSportHealthSci	2	2	2	2	0	2	2	1	1	13	0.8125
GarciaPinillos2016JStrengthCondRes	2	1	2	2	0	2	2	1	1	12	0.75
Gerlach2005MedSciSportExer	2	2	2	2	0	2	2	2	0	14	0.875
Girard2016JBiomech	2	2	2	2	0	2	2	0	0	12	0.75
Girard2017HumMovementSci	2	2	2	2	0	2	2	0	0	12	0.75
Girard2017JSciMedSport	2	1	2	2	0	2	2	1	0	12	0.75
Gomez2002JStrengthCondRes	2	2	2	2	0	2	2	0	0	12	0.75
Goodall2015MedSciSportExer	2	1	2	2	0	2	2	1	0	12	0.75
Hamacher2018GaitPosture	2	2	2	2	0	2	2	0	0	12	0.75
Hanley2014JStrengthCondRes	2	1	2	2	0	2	2	1	0	12	0.75
Hayes2012JSportsSci	2	2	2	2	0	2	2	2	1	15	0.9375
Hoenig2018EurJSportSci	2	2	2	2	0	2	2	2	1	14	0.875
Jewell2016JSportSci	2	2	2	2	0	2	2	2	0	14	0.875
Johnston2015EurJSportSci	2	1	2	2	0	2	2	2	0	13	0.8125
Koblbauer2014JSciMedSport	2	2	2	2	1	2	2	2	0	15	0.9375
Maas2018JSportsSci	2	1	1	2	0	2	2	2	1	12	0.75
Mercer2003JSportsSci	2	1	2	2	0	2	2	1	0	12	0.75
Mizrahi2000AnnBiomedEng	2	2	2	2	0	2	2	0	0	12	0.75
Mizrahi2000HumMovementSci	2	1	2	2	0	2	2	1	0	12	0.75
Mo2018JSportSci	2	2	2	2	0	2	2	2	1	14	0.875
Möhler2021FrontSportsActLiving	2	1	2	2	0	2	2	2	0	13	0.8125
Nagel2008GaitPosture	2	2	2	2	0	2	2	1	0	13	0.8125
OpdeBeeck2018KDD	2	2	2	2	1	2	2	0	0	13	0.8125
Perrey2010EJAP	2	1	2	2	0	2	2	0	0	11	0.6875
Rabita2013JBiomech	2	1	2	2	0	2	2	1	0	12	0.75
Racianis2007JNeurophysiol	2	2	2	2	0	1	2	0	0	11	0.6875
Radzak2017GaitPosture	2	2	2	2	0	2	2	1	0	13	0.8125
Riazati2020FrontBioengBiotechnol	2	2	2	2	0	2	2	0	0	12	0.75
Ribeiro2018EurJSportSci	2	2	2	2	0	2	1	2	0	13	0.8125
Rosenbaum2016FootwearSci	2	1	1	2	0	2	2	1	0	11	0.6875
Rousanoglu2016JSportSciMed	2	1	2	2	0	2	2	1	0	12	0.75
Sánchez-Sánchez2018SciRep	2	1	2	2	0	2	2	0	0	11	0.6875
Siler1991IJSB	2	1	2	2	0	2	2	1	1	12	0.75
Steib2013ClinicalBiomech	2	2	2	2	0	2	2	2	0	14	0.875
Stirling2012EurJSportSci	2	1	2	2	0	2	2	2	0	13	0.8125
Strang2008JSportMedPhysFit	2	2	2	2	0	2	2	0	0	12	0.75
Strohrmann2012IEEE	2	2	2	2	0	2	2	1	0	13	0.8125
Timmins2014ScandJMedSciSport	2	1	2	2	0	2	2	0	0	11	0.6875
Verkerke1998GaitPosture	2	2	2	2	0	2	1	1	0	12	0.75
Voloshin1998ClinBiomech	2	1	2	2	1	2	2	1	1	13	0.8125
Weist2004AmJSportMed	2	2	2	2	0	2	2	1	0	13	0.8125
Willems2012GaitPosture	2	2	2	2	0	2	1	1	0	12	0.75
Willson1999MedSciSportExer	2	2	2	2	0	2	2	0	0	12	0.75
Wu2007BiomedEng	2	2	2	2	0	2	2	0	1	12	0.75
Yu2020ApplSci	2	1	2	2	0	2	2	2	0	13	0.8125
Yu2021TechnolHealthCare	2	1	2	2	0	2	2	0	0	11	0.6875
