# Supplementary material for: Biomechanical Response of the Lower Extremity to Running-Induced Acute Fatigue: A Systematic Review
Source: Front Physiol. 2021 Aug 27;12:646042. doi: 10.3389/fphys.2021.646042 (PMC8430259; doi:10.3389/fphys.2021.646042)
Supplement: Supplementary file 2 [file Data_Sheet_2.xlsx]

## Sheet: Spatiotemporal (ST)
Supplementary material for "Biomechanical response of the lower extremity to sport-induced acute fatigue: a systematic review" 29/07/2020 List of Spatio-temporal (ST) parameters
	Treadmill				Overground
Parameters	Moderate	Heavy	Severe	Intermittent	Moderate	Heavy	Severe	Intermittent
Cadence		Riazati2020FrontBioengBiotechnol(20, 0.75); Stirling2012EurJSportSci(12, 0.8125); Avogadro2003EurJApplPhysiol(11, 0.8125); Dutto2002MedSciSportExer(15, 0.75) Strohrmann2012IEEE_2(21, 0.8125);	Hanley2014JStrengthCondRes(15, 0.75); Willson1999MedSciSportExer(22, 0.75); Verkerke1998GaitPosture(39, 0.75); Borrani2003MedSciSportExer(12, 0.75); Gerlach2005MedSciSportExer (87, 0.875) Girard2016JBiomech(11, 0.75); Mizrahi2000HumMovementSci(14, 0.75) Möhler2021FrontSportsActLiving(15,0,8125); Clansey2016JApplBiomech(13, 0.75)	Riazati2020FrontBioengBiotechnol(20, 0.75);Girard2017JSciMedSport(20, 0.75); Girard2017HumMovementSci(13, 0.75)	Chan-roper2012JSportSciMed(179, 0.8125); Rosenbaum2016FootwearSci(23, 0.6875);	Alfuth2011NeurosciLett(15, 0.6875); Strohrmann2012IEEE_2(21, 0.8125);	Rabita2013JBiomech(12, 0.75);			Legend: red: decrease blue: no change green: increase Studyname(x,y) x: number of participants y: score (MINOR scale)
step time			Clansey2016JApplBiomech(13, 0.75); Hanley2014JStrengthCondRes(15, 0.75);						Same as cadence, not included separately
Contact time		Riazati2020FrontBioengBiotechnol(20, 0.75) Avogadro2003EurJApplPhysiol(11, 0.8125); Dutto2002MedSciSportExer(15, 0.75);	Jewell2016JSportSci(14, 0.875); Möhler2021FrontSportsActLiving(15,0,8125) Girard2016JBiomech(11, 0.75); Weist2004AmJSportMed(30, 0.8125); Hanley2014JStrengthCondRes(15, 0.75); Borrani2003MedSciSportExer(12, 0.75)	Riazati2020FrontBioengBiotechnol(20, 0.75); Girard2017HumMovementSci(13, 0.75); Girard2017JSciMedSport(20, 0.75);	Willems2012GaitPosture(52, 0.75); Chan-roper2012JSportSciMed(179, 0.8125); Rosenbaum2016FootwearSci(23; 0,6875)	Alfuth2011NeurosciLettL(15, 0.6875);	Rabita2013JBioMech(12, 0.75); Hayes2012JSportsSci (181; 0,9375)	GarciaPinillos2016JSportHealthSci(28, 0.6875) GarciaPinillos2016JStrengthCondRes(16, 0.75);
Flight time		Avogadro2003EurJApplPhysiol(11, 0.8125);	Girard2016JBiomech(11, 0.75); Hanley2014JStrengthCondRes(15, 0.75); Möhler2021FrontSportsActLiving(15,0,8125)	Girard2017HumMovementSci(13, 0.75); Girard2017JSciMedSport(20, 0.75);			Rabita2013JBiomech(12, 0.75);	GarciaPinillos2016JSportHealthSci(28, 0.6875) GarciaPinillos2016JStrengthCondRes(16, 0.75);
Stride length [m]		Riazati2020FrontBioengBiotechnol(20, 0.75) Siler1991IJSB(19, 0.75);	Borrani2003MedSciSportExer(12, 0.75); Hanley2014JStrengthCondRes(15, 0.75); Derrick2002MedSciSportExer(10, 0.75); Willson1999MedSciSportExer(22, 0.75); Girard2016JBiomech(11, 0.75); Gerlach2005MedSciSportExer(87, 0.875); Mercer2003JSportsSci(10;0.75) Clansey2016JApplBiomech(13, 0.75)	Riazati2020FrontBioengBiotechnol(20, 0.75); Girard2017JSciMedSport(20, 0.75);	Chan-roper2012JSportSciMed(179, 0.8125);	Clansey2012MedSciSportExer(21, 0.75)	Rabita2013JBiomech (12; 0,75)	GarciaPinillos2016JSportHealthSci(28, 0.6875)
Step width			Verkerke1998GaitPosture(39, 0.75); Hanley2014JStrengthCondRes(15, 0.75);
Variance of step width			Verkerke1998GaitPosture(39, 0.75);
Normalized foot contact		Strohrmann2012IEEE_2(21, 0.8125);				Strohrmann2012IEEE_2(21, 0.8125);
Stride variability
Variance of left/right step time			Verkerke1998GaitPosture(39, 0.75);
Gait cycle time symmetry							Ammann2015SciSport(25, 0.8125)

## Sheet: kinetic (KT)
Supplementary material for "Biomechanical response of the lower extremity to sport-induced acute fatigue: a systematic review" 29/07/2020 List of kinetics (KT) parameters
Parameters		Treadmill				Overground
		Moderate	Heavy	Severe	Intermittent	Moderate	Heavy	Severe	Intermittent
Vertical GRF	impact peak [N or BW]			Jewell2016JSportSci(14, 0.875) Hanley2014JStrengthCondRes (15; 0,75) Gerlach2005MedSciSportExer(87, 0.875)			Clansey2012MedSciSportExer(21, 0.75)
	max GRF [N or BW]		Dutto2002MedSciSportExer(15, 0.75)	Girard2016JBiomech (11, 0.75); Jewell2016JSportSci(14, 0.875) Gerlach2005MedSciSportExer(87, 0.875) Hanley2014JStrengthCondRes(15; 0,75)	Girard2017JSciMedSport(20, 0.75)	Rosenbaum2016FootwearSci(23; 0,6875)	Alfuth2011NeurosciLett(15, 0.6875)	Rabita2013JBiomech (12, 0.75) Radzak2017GaitPosture(20, 0.8125)			Legend: red: decrease blue: no change green: increase Studyname(x,y) x: number of participants y: score (MINOR scale)
	loading rate [N/s or BW/s]			Jewell2016JSportSci(14, 0.875) Hanley2014JStrengthCondRes (15; 0,75) Gerlach2005MedSciSportExer(87, 0.875)	Girard2017JSciMedSport(20, 0.75)		Clansey2012MedSciSportExer(21, 0.75)
	Loading rate symmetry							Radzak2017GaitPosture(20, 0.8125)
	push-off rate [N/s or BW/s]			Hanley2014JStrengthCondRes(15; 0,75)
Horizontal GRF (antero-posterior)	peak propulsive force [N or BW]			Girard2016JBiomech (11, 0.75)				Rabita2013JBiomech (12, 0.75)
	peak braking force [N or BW]			Girard2016JBiomech (11, 0.75)				Rabita2013JBiomech (12, 0.75)
	propulsion impulse [N.s or BW.s]							Rabita2013JBiomech (12, 0.75)
	braking impulse [N.s or BW.s]							Rabita2013JBiomech (12, 0.75)
Peak pressure [kPa]	Heel (heel lateral, heel medial)		Wu2007BiomedEng(29, 0.75)	Willson1999MedSciSportExer(22, 0.75)		Rosenbaum2016FootwearSci(23; 0,6875)	Alfuth2011NeurosciLett(15, 0.6875)	Anbarian2016GaitPosture (42; HL, high arch, 0.875) Anbarian2016GaitPosture (42; HL & HM low arch, 0.875)
	midfoot		Wu2007BiomedEng(29, 0.75)	Weist2004AmJSportMed(30; medial midfoot, 0.8125)		Rosenbaum2016FootwearSci(23; 0,6875)		Anbarian2016GaitPosture (42; low arch & high arch, 0.875)
	metatarsal		Wu2007BiomedEng(29, 0.75)	Weist2004AmJSportMed(30; M1-3, 0.8125) Willson1999MedSciSportExer(22, 0.75)		Rosenbaum2016FootwearSci(23;first metatarsal; 0,6875) Rosenbaum2016FootwearSci(23;second metatarsal; 0,6875) Rosenbaum2016FootwearSci(23;3-5 metatarsal; 0,6875)	Alfuth2011NeurosciLett(15, 0.6875)	Anbarian2016GaitPosture (42; M1-3; low arch, 0.875) Anbarian2016GaitPosture (42; M1-3; high arch, 0.875) Anbarian2016GaitPosture (42; M4-5; low & high arch, 0.875)
	toes		Wu2007BiomedEng(29, 0.75)	Willson1999MedSciSportExer(22, 0.75)		Rosenbaum2016FootwearSci(23, 2d & lateral toes) Rosenbaum2016FootwearSci(23, Hallux)	Alfuth2011NeurosciLett(15, 0.6875)	Anbarian2016GaitPosture (42; Toe 1-5, low & high arch, 0.875)
Peak force [N]	Heel (heel lateral, heel medial)		Wu2007BiomedEng(29, 0.75)	Willson1999MedSciSportExer(22, 0.75)		Willems2012GaitPosture (52; 0,75; medial heel) Willems2012GaitPosture (52; 0,75; lateral heel); Rosenbaum2016FootwearSci(23; 0,6875)	Alfuth2011NeurosciLett(15, 0.6875)	Anbarian2016GaitPosture (42; HL, high arch, 0.875) Anbarian2016GaitPosture (42; low arch, 0.875)
	midfoot		Wu2007BiomedEng(29, 0.75)	Weist2004AmJSportMed(30; medial midfoot, 0.8125)		Willems2012GaitPosture (52; 0,75) Rosenbaum2016FootwearSci(23; 0,6875; medial) Rosenbaum2016FootwearSci(23; 0,6875; lateral)		Anbarian2016GaitPosture (42; high arch, 0.875) Anbarian2016GaitPosture (42; low arch, 0.875)
	metatarsal		Wu2007BiomedEng(29, 0.75)	Willson1999MedSciSportExer(22; M1, 0.75) Weist2004AmJSportMed(30; M1-3, 0.8125)		Rosenbaum2016FootwearSci(23;first metatarsal) Rosenbaum2016FootwearSci(23;second metatarsal) Rosenbaum2016FootwearSci(23;3-5 metatarsal) Willems2012GaitPosture (52; 0,75;M1 & M5) Willems2012GaitPosture (52; 0,75;M2-4)	Alfuth2011NeurosciLett(15; , 0.6875, M1-3) Alfuth2011NeurosciLett(15; , 0.6875, M5)	Anbarian2016GaitPosture (42; M4-5 high arch, 0.875) Anbarian2016GaitPosture (42; M1-3 low arch, 0.875) Anbarian2016GaitPosture (42; M1-3 high arch, 0.875) Anbarian2016GaitPosture (42; M4 low arch, 0.875)
	toes		Wu2007BiomedEng(29, 0.75)	Willson1999MedSciSportExer(22, 0.75)		Willems2012GaitPosture (52; hallux, 0.75) Willems2012GaitPosture (52; T2-3, 0.75) Rosenbaum2016FootwearSci(23; 0,6875)	Alfuth2011NeurosciLett(15, 0.6875)	Anbarian2016GaitPosture (42; T1-5, high arch, 0.875) Anbarian2016GaitPosture (42; T2-5, low arch, 0.875) Anbarian2016GaitPosture (42; T1, low arch, 0.875)
Foot contact area [cm^2], total foot			Wu2007BiomedEng(29; mid and forefoot, 0.75)	Weist2004AmJSportMed(30; M1, 0.8125) Weist2004AmJSportMed(30; all instead M1, 0.8125)		Rosenbaum2016FootwearSci(23; 0,6875)	Alfuth2011NeurosciLett(15, 0.6875)
Force-time integral (FTI) [N.s] (impulse)	Total foot			Hanley2014JStrengthCondRes(15; 0,75)		Rosenbaum2016FootwearSci(23; 0,6875)
	Heel (heel lateral, heel medial)			Weist2004AmJSportMed(30, 0.8125) Willson1999MedSciSportExer(22, 0.75)		Willems2012GaitPosture (52; 0,75; medial heel) Willems2012GaitPosture (52; 0,75; lateral heel) Rosenbaum2016FootwearSci(23; 0,6875; medial heel) Rosenbaum2016FootwearSci(23; 0,6875; lateral heel)	Alfuth2011NeurosciLett(15, 0.6875)	Anbarian2016GaitPosture (42, 0.875)
	midfoot			Weist2004AmJSportMed(30, 0.8125)		Rosenbaum2016FootwearSci(23; 0,6875; lateral midfoot) Rosenbaum2016FootwearSci(23; 0,6875; medial midfoot) Willems2012GaitPosture (52; 0,75)		Anbarian2016GaitPosture (42, high arch, 0.875) Anbarian2016GaitPosture (42, low arch, 0.875)
	metatarsal			Willson1999MedSciSportExer(22, 0.75) Willson1999MedSciSportExer(22; M1, 0.75) Weist2004AmJSportMed(30, 0.8125)		Rosenbaum2016FootwearSci(23;first metatarsal) Rosenbaum2016FootwearSci(23;second metatarsal) Rosenbaum2016FootwearSci(23;3-5 metatarsal) Willems2012GaitandPosture (52;0,75)		Anbarian2016GaitPosture (42, M1-3 & 5; high arch, 0.875) Anbarian2016GaitPosture (42, M4; high arch, 0.875) Anbarian2016GaitPosture (42, M1-3; low arch, 0.875) Anbarian2016GaitPosture (42, M4-5; low arch, 0.875)
	toes			Weist2004AmJSportMed(30, 0.8125) Willson1999MedSciSportExer(22, 0.75)		Willems2012GaitandPosture (52;0,75) Rosenbaum2016FootwearSci(23; 0,6875; hallux, second toe, lateral toes)		Anbarian2016GaitPosture (42, T2-5; high arch, 0.875) Anbarian2016GaitPosture (42, T2-5; low arch, 0.875) Anbarian2016GaitPosture (42, T1; low & high arch, 0.875)
Accelerometer based	peak tibial accelerometer (PTA) [g]		Garcia-Perez2014SportBiomech (20, 0.6875); Voloshin1998ClinBiomech(22, 0.8125)	Mercer2003JSportsSci(10;0.75) Abt2011JStrengthCondRes(12, 0.75); Mizrahi2000ABE (14; 0,75, GM) Clansey2016JApplBiomech(13, 0.75)			Clansey2012MedSciSportExer(21, 0.75); Garcia-Perez2014SportBiomech (20, 0.6875)
	peak head acceleration [g]		Garcia-Perez2014SportBiomech (20, 0.6875)	Clansey2016JApplBiomech(13, 0.75) Mercer2003JSportsSci(10;0.75) Abt2011JStrengthCondRes(12, 0.75);			Garcia-Perez2014SportBiomech (20, 0.6875); Clansey2012MedSciSportExer(21, 0.75)
	tibiia impact rate (g/s)		Garcia-Perez2014SportBiomech (20, 0.6875)				Garcia-Perez2014SportBiomech (20, 0.6875)
	acceleration reduction [%]			Abt2011JStrengthCondRes(12, 0.75);			Clansey2012MedSciSportExer(21, 0.75)
	PSD head [g2/Hz]			Mercer2003JSportsSci(10;0.75) Clansey2016JApplBiomech(13, 0.75)
	PSD leg [g2/Hz]			Mercer2003JSportsSci(10;0.75) Abt2011JStrengthCondRes(12, 0.75); Clansey2016JApplBiomech(13, 0.75)
	shock attenuation			Mercer2003JSportsSci(10;0.75) Clansey2016JApplBiomech(13, 0.75)
	tibial acc MNF and MDF		Voloshin1998ClinBiomech(22, 0.8125)	Mizrahi2000ABE (14; 0,75, GM)
Mechanical work				Avogadro2003Ejap(11, 0.8125); Millet2011JSMPF(26, 0.75); Borrani2003MedSciSportExer(12, 0.75)
Mechanical Power [W/Kg]			Siler1991IJSB(19, 0.75)
vertical stiffness [kN/m]			Dutto2002MedSciSportExer(15, 0.75); Strohrmann2012IEEE_2(21, 0.8125);	Girard2016JBiomech(11, 0.75); Möhler2021FrontSportsActLiving(15,0,8125)	Girard2017JSciMedSport(20, 0.75); Girard2017HumMovementSci(13, 0.75)		Strohrmann2012IEEE_2(21, 0.8125);	Rabita2013JBiomech(12, 0.75); Radzak2017GaitPosture(20, 0.8125);
leg stiffness [kN/m]			Dutto2002MedSciSportExer(15, 0.75); Avogadro2003EurJApplPhysiol(11, 0.8125);	Möhler2021FrontSportsActLiving(15,0,8125) Girard2016JBiomech(11, 0.75);	Girard2017JSciMedSport(20, 0.75); Girard2017HumMovementSci(13, 0.75)			Rabita2013JBiomech(12, 0.75); Radzak2017GaitPosture(20, 0.8125)

## Sheet: kinematic (KM)
	Supplementary material for "Biomechanical response of the lower extremity to sport-induced acute fatigue: a systematic review" 29/07/2020 List of kinematics (KM) parameters
		Treadmill				Overground
	Parameters	Moderate	Heavy	Severe	Intermittent	Moderate	Heavy	Severe	Intermittent
	Knee
Flexion/extension (sagittal plane)	Max flexion angle [deg] (also corresponds to peak knee flexion during swing)		Siler1991IJSB(19, 0.75 Strohrmann2012IEEE_2(21, 0.8125);	Koblbauer2014JSciMedSport(17, 0.9375); Abt2011JStrengthCondRes(12, 0.75); Derrick2002MedSciSportExer(23, 0.75);		Chan-roper2012JSportSciMed(179, 0.8125)	Strohrmann2012IEEE_2(21, 0.8125);				Legend: red: decrease blue: no change green: increase Studyname(x,y) x: number of participants y: score (MINOR scale)
	Flexion angle at initial contact			Derrick2002MedSciSportExer(23, 0.75); Hanley2014JStrengthCondRes(15, 0.75)					GarciaPinillos2016JStrengthCondRes(16, 0.75);
	Flexion angle at mid-stance								GarciaPinillos2016JStrengthCondRes(16, 0.75);
	Flexion angle at toe-off			Hanley2014JStrengthCondRes(15, 0.75);					GarciaPinillos2016JStrengthCondRes(16, 0.75);
	Max flexion angle during stance		Dierks2010JBiomech(20, 0.8125); Riazati2020FrontBioengBiotechnol(20, 0.75)	Maas2018JSportsSci (15; 0,75; novice) Maas2018JSportsSci (15; 0,75; competitor) Jewell2016JSportSci(14; 0.875) Mizrahi2000HumMovementSci(14, 0.75); Yu2021TechnolHealthCare(15, 0.6875)	Riazati2020FrontBioengBiotechnol(20, 0.75)	Chan-roper2012JSportSciMed(179, 0.8125)
	Max extension angle [deg]		Siler1991IJSB(19, 0.75);						GarciaPinillos2016JStrengthCondRes(16, 0.75);
	Max extension angle during stance			Maas2018JSportsSci (15; 0,75; novice) Maas2018JSportsSci (15; 0,75; competitor) Jewell2016JSportSci(14; 0.875) Koblbauer2014JSciMedSport(17, 0.9375); Yu2021TechnolHealthCare(15, 0.6875)					GarciaPinillos2016JStrengthCondRes(16, 0.75);
	ROM f/e angle		Siler1991IJSB(19, 0.75);
	Excursion flexion [°]/ROM during stance (peak angle minus the minimum angle preceding the peak)		Dierks2010JBiomech(20, 0.8125); Riazati2020FrontBioengBiotechnol(20, 0.75)	Jewell2016JSportSci(14, 0.875)Möhler2021FrontSportsActLiving(15,0,8125) Yu2021TechnolHealthCare(15, 0.6875)	Riazati2020FrontBioengBiotechnol(20, 0.75)
	Excursion flexion [°]/ROM during flight phase			Möhler2021FrontSportsActLiving(15,0,8125)
	Time to max flexion angle		Dierks2010JBiomech(20, 0.8125);	Abt2011JStrengthCondRes(12, 0.75);
	Flexion moment during loading							Radzak2017GaitPosture(20, 0.8125)
	maximum moment
	Peak velocity (flexion/extension)		Dierks2010JBiomech(20, 0.8125);	Yu2021TechnolHealthCare(15, 0.6875)
Transverse plane	Max internal rotation angle during stance		Dierks2010JBiomech(20, 0.8125);	Yu2021TechnolHealthCare(15, 0.6875)
	Time to max internal rotation		Dierks2010JBiomech(20, 0.8125);
	Symmetry angle of internal rotation							Radzak2017GaitPosture(20, 0.8125)
	Max internal-external rotation velocity		Dierks2010JBiomech(20, 0.8125);
	Excursion [°]/ROM during stance (peak angle minus the minimum angle preceding the peak)		Dierks2010JBiomech(20, 0.8125);	Möhler2021FrontSportsActLiving(15,0,8125) Yu2021TechnolHealthCare(15, 0.6875)				Radzak2017GaitPosture(20, 0.8125)
	Excursion [°]/ROM during flight			Möhler2021FrontSportsActLiving(15,0,8125)
	Mean internal-external rotation velocity			Yu2021TechnolHealthCare(15, 0.6875)				Radzak2017GaitPosture(20, 0.8125)
Frontal plane	Adduction angle (peak joint angles during stance phase)		Dierks2010JBiomech(20, 0.8125);	Maas2018JSportsSci (15; 0,75; novice) Maas2018JSportsSci (15; 0,75; competitor) Yu2021TechnolHealthCare(15, 0.6875)
	Abduction angle (peak joint angles during stance phase)			Maas2018JSportsSci (15; 0,75; novice) Maas2018JSportsSci (15; 0,75; competitor)
	Excursion [°]/ROM during flight		Riazati2020FrontBioengBiotechnol(20, 0.75)	Möhler2021FrontSportsActLiving(15,0,8125)	Riazati2020FrontBioengBiotechnol(20, 0.75)
	Excursion [°]/ROM during stance (peak angle minus the minimum angle preceding the peak)		Dierks2010JBiomech(20, 0.8125);	Yu2021TechnolHealthCare(15, 0.6875); Möhler2021FrontSportsActLiving(15,0,8125) Yu2021TechnolHealthCare(15, 0.6875)
	Hip/Thigh
Flexion/extension (sagittal plane)	Max flexion angle (corresponds to peak flexion during swing)		Siler1991IJSB(19, 0.75);	Koblbauer2014JSciMedSport(17, 0.9375);		Chan-roper2012JSportSciMed(179, 0.8125)
	Max extension angle (corresponds to peak extension during swing)		Siler1991IJSB(19, 0.75);	Koblbauer2014JSciMedSport(17, 0.9375);		Chan-roper2012JSportSciMed(179, 0.8125)
	Flexion angle (peak joint angles during stance phase)		Riazati2020FrontBioengBiotechnol(20, 0.75)	Maas2018JSportsSci (15; 0,75; novice) Maas2018JSportsSci (15; 0,75; competitor) Yu2021TechnolHealthCare(15, 0.6875)	Riazati2020FrontBioengBiotechnol(20, 0.75)
	Extension angle (peak joint angles during stance phase)			Maas2018JSportsSci (15; 0,75; novice) Maas2018JSportsSci (15; 0,75; competitor) Yu2021TechnolHealthCare(15, 0.6875)
	Extension angle at IC						Clansey2012MedSciSportExer(21, 0.75)
	Extension angle at mid-stance						Clansey2012MedSciSportExer(21, 0.75)
	ROM f/e angle		Siler1991IJSB(19, 0.75);
	ROM angle / Excursion during stance [°]		Riazati2020FrontBioengBiotechnol(20, 0.75)	Möhler2021FrontSportsActLiving(15,0,8125) Yu2021TechnolHealthCare(15, 0.6875)	Riazati2020FrontBioengBiotechnol(20, 0.75)
	ROM angle / Excursion during flight [°]			Möhler2021FrontSportsActLiving(15,0,8125)
	Time to max extension angle		Siler1991IJSB(19, 0.75);
	Time to max flexion angle		Siler1991IJSB(19, 0.75);
	Max flexion angular velocity		Strohrmann2012IEEE(21, 0.8125);	Yu2021TechnolHealthCare(15, 0.6875)			Strohrmann2012IEEE_2(21, 0.8125);
	Sagittal angle at IC			Hanley2014JStrengthCondRes(15, 0.75);					GarciaPinillos2016JStrengthCondRes(16, 0.75)
	Sagittal angle at mid-stance								GarciaPinillos2016JStrengthCondRes(16, 0.75)
	Sagittal angle at toe-off			Hanley2014JStrengthCondRes(15, 0.75);					GarciaPinillos2016JStrengthCondRes(16, 0.75)
	Time to peak sagittal angle		Mo2018JSportSci(17, 0.875, novice) Mo2018JSportSci(17, 0.875, experienced)
Adduction (frontal plane)	Abduction angle (peak joint angles during stance phase)			Maas2018JSportsSci (15; 0,75; novice) Maas2018JSportsSci (15; 0,75; competitor)
	Adduction angle (peak joint angles during stance phase)		Riazati2020FrontBioengBiotechnol(20, 0.75) Dierks2010JBiomech(20, 0.8125);	Maas2018JSportsSci (15; 0,75; novice) Maas2018JSportsSci (15; 0,75; competitor)	Riazati2020FrontBioengBiotechnol(20, 0.75)		Clansey2012MedSciSportExer(21, 0.75)
	Excursion [°]/ROM during stance (peak angle minus the minimum angle preceding the peak)		Riazati2020FrontBioengBiotechnol(20, 0.75) Dierks2010JBiomech(20, 0.8125);	Möhler2021FrontSportsActLiving(15,0,8125)	Riazati2020FrontBioengBiotechnol(20, 0.75)
	Excursion [°]/ROM during flight phase			Möhler2021FrontSportsActLiving(15,0,8125)
	Max adduction angular velocity		Dierks2010JBiomech(20, 0.8125);	Yu2021TechnolHealthCare(15, 0.6875)				Radzak2017GaitPosture(20, 0.8125)
Transverse plane	Excursion [°]/ROM during stance (peak angle minus the minimum angle preceding the peak)		Dierks2010JBiomech(20, 0.8125);	Möhler2021FrontSportsActLiving(15,0,8125)
	Excursion [°]/ROM during flight			Möhler2021FrontSportsActLiving(15,0,8125)
	internal rotation peak angle during stance		Dierks2010JBiomech(20, 0.8125);
	internal rotation peak velocity		Dierks2010JBiomech(20, 0.8125);
	Time max internal rotation		Dierks2010JBiomech(20, 0.8125);
	Hip vertical excursion			Mizrahi2000HumMovementSci(14, 0.75)
	Ankle & Foot
Flexion/extension (sagittal plane)	Angle at initial contact			Hanley2014JStrengthCondRes(15, 0.75) Jewell2016JSportSci(14, 0.875)			Clansey2012MedSciSportExer(21, 0.75) Bovalino2020JSciMedSport(459;0,875)		GarciaPinillos2016JStrengthCondRes(16, 0.75)
	Angle at toe-off (correspond to peak plantar flexion)			Hanley2014JStrengthCondRes(15, 0.75) Jewell2016JSportSci(14, 0.875) Koblbauer2014JSciMedSport(17, 0.9375);					GarciaPinillos2016JStrengthCondRes(16, 0.75)
	Angle at mid-stance						Clansey2012MedSciSportExer(21, 0.75)		GarciaPinillos2016JStrengthCondRes(16, 0.75)
	Max dorsiflexion angle		Siler1991IJSB(19, 0.75)	Koblbauer2014JSciMedSport(17, 0.9375);
	plantarflexion angle (peak joint angles during stance phase)			Yu2021TechnolHealthCare(15, 0.6875) Maas2018JSportsSci (15; 0,75; novice) Maas2018JSportsSci (15; 0,75; competitor) Jewell2016JSportSci(14, 0.875) Hanley2014JStrengthCondRes(15, 0.75)
	dorsiflexion angle (peak joint angles during stance phase)			Maas2018JSportsSci (15; 0,75; novice) Maas2018JSportsSci (15; 0,75; competitor) Yu2021TechnolHealthCare(15, 0.6875); Koblbauer2014JSciMedSport(17, 0.9375); Jewell2016JSportSci(14, 0.875)
	Mean dorsiflexion velocity							Radzak2017GaitPosture(20, 0.8125)
	Mean plantarflexion torque			Jewell2016JSportSci(14, 0.875)
	Max plantarflexion moment							Radzak2017GaitPosture(20, 0.8125)
	Excusrion angle /ROM [°] during flight phase			Möhler2021FrontSportsActLiving(15,0,8125)
	Excusrion angle /ROM [°] during stance phase			Möhler2021FrontSportsActLiving(15,0,8125) Jewell2016JSportSci(14, 0.875)
Frontal plane	eversion peak velocity		Dierks2010JBiomech(20, 0.8125);	Yu2021TechnolHealthCare(15, 0.6875)
	Excursion [°]/ROM during stance (peak angle minus the minimum angle preceding the peak)		Dierks2010JBiomech(20, 0.8125);	Möhler2021FrontSportsActLiving(15,0,8125) Yu2021TechnolHealthCare(15, 0.6875)
	Excursion [°]/ROM during flight phase			Möhler2021FrontSportsActLiving(15,0,8125)
	supination / eversion			Koblbauer2014JSciMedSport(17, 0.9375);
	Max pronation/ inversion		Siler1991IJSB(19, 0.75);	Koblbauer2014JSciMedSport(17, 0.9375);			Clansey2012MedSciSportExer(21, 0.75)
	Time to max pronation			Abt2011JStrengthCondRes(12, 0.75);
	inversion angle (peak joint angles during stance phase)			Maas2018JSportsSci (15; 0,75; novice) Maas2018JSportsSci (15; 0,75; competitor) Yu2021TechnolHealthCare(15, 0.6875) Abt2011JStrengthCondRes(12, 0.75);
	eversion angle (peak joint angles during stance phase)		Dierks2010JBiomech(20, 0.8125);	Yu2021TechnolHealthCare(15, 0.6875) Maas2018JSportsSci (15; 0,75; novice) Maas2018JSportsSci (15; 0,75; competitor) Koblbauer2014JSciMedSport(17, 0.9375);			Clansey2012MedSciSportExer(21, 0.75)
Transverse plane	Adduction angle (peak joint angles during stance phase)			Yu2021TechnolHealthCare(15, 0.6875) Maas2018JSportsSci (15; 0,75; novice) Maas2018JSportsSci (15; 0,75; competitor)
	Abduction angle (peak joint angles during stance phase)			Maas2018JSportsSci (15; 0,75; novice) Maas2018JSportsSci (15; 0,75; competitor) Yu2021TechnolHealthCare(15, 0.6875)
	Tibia angle
	tibial internal rotation peak velocity		Dierks2010JBiomech(20, 0.8125);
	tibial internal rotation peak angle		Dierks2010JBiomech(20, 0.8125);
	tibial internal rotation excursion		Dierks2010JBiomech(20, 0.8125);
	Max internal rotation moment			Yu2021TechnolHealthCare(15, 0.6875)				Radzak2017GaitPosture(20, 0.8125)
	Excursion [°]/ROM during stance phase			Möhler2021FrontSportsActLiving(15,0,8125)
	Excursion [°]/ROM during flight phase			Möhler2021FrontSportsActLiving(15,0,8125)
	LDS foot kinematics							Hoenig2018EurJSportSci(30, 0.875)
	Upper body
	COM vertical excursion [m] during stance		Dutto2002MedSciSportExer(15)	Möhler2021FrontSportsActLiving(15,0,8125)
	COM vertical excursion [m] during flight phase			Möhler2021FrontSportsActLiving(15,0,8125)
	COM ant-post excursion [m] during stance			Möhler2021FrontSportsActLiving(15,0,8125)
	COM ant-post excursion [m] during flight phase			Möhler2021FrontSportsActLiving(15,0,8125)
	COM med-lat excursion [m] during stance			Möhler2021FrontSportsActLiving(15,0,8125)
	COM med-lat excursion [m] during flight phase			Möhler2021FrontSportsActLiving(15,0,8125)
	Max trunk flexion angle		Siler1991IJSB(19, 0.75); Strohrmann2012IEEE_2(21, 0.8125);	Koblbauer2014JSciMedSport(17, 0.9375) (during swing); Maas2018JSportsSci (15; 0,75; novice) Maas2018JSportsSci (15; 0,75; competitor)			Strohrmann2012IEEE_2(21, 0.8125);
	Max trunk extension angle			Koblbauer2014JSciMedSport(17, 0.9375) (during stance);
	Max trunk lateral flexion angle			Koblbauer2014JSciMedSport(17, 0.9375);
	Max trunk rotation angle			Koblbauer2014JSciMedSport(17, 0.9375);
	Max shoulder rotation		Strohrmann2012IEEE_2(21, 0.8125);				Strohrmann2012IEEE_2(21, 0.8125);
	Arm movement		Strohrmann2012IEEE_2(21, 0.8125);				Strohrmann2012IEEE_2(21, 0.8125);
	Impact Acceleration on Upper Body		Strohrmann2012IEEE_2(21, 0.8125);				Strohrmann2012IEEE_2(21, 0.8125);
	Lateroflexion ROM			Maas2018JSportsSci (15; 0,75; novice) Maas2018JSportsSci (15; 0,75; competitor)
	Rotation ROM			Maas2018JSportsSci (15; 0,75; novice) Maas2018JSportsSci (15; 0,75; competitor)
	sagittal plane ROM [°] Lumbar and Thoracic spine during stance phase			Möhler2021FrontSportsActLiving(15,0,8125)
	frontal plane ROM [°] Lumbar and Thoracic spine during stance phase			Möhler2021FrontSportsActLiving(15,0,8125)
	transversal plane ROM [°] Lumbar and Thoracic spine during stance phase			Möhler2021FrontSportsActLiving(15,0,8125)
	sagittal plane ROM [°] Lumbar and Thoracic spine during flight phase			Möhler2021FrontSportsActLiving(15,0,8125)
	frontal plane ROM [°] Lumbar and Thoracic spine during flight phase			Möhler2021FrontSportsActLiving(15,0,8125)
	transversal plane ROM [°] Lumbar and Thoracic spine during flight phase			Möhler2021FrontSportsActLiving(15,0,8125)
	LDS pelvic kinematics							Hoenig2018EurJSportSci(30, 0.875)
	LDS thoracic kinematics							Hoenig2018EurJSportSci(30, 0.875)
	Pelvis
	Anterior tilt			Maas2018JSportsSci (15; 0,75; novice) Maas2018JSportsSci (15; 0,75; competitor)
	Obliquity ROM			Maas2018JSportsSci (15; 0,75; novice) Maas2018JSportsSci (15; 0,75; competitor)
	Rotation ROM			Maas2018JSportsSci (15; 0,75; novice) Maas2018JSportsSci (15; 0,75; competitor)
	Coordination
	Hip-knee coupling angle		Mo2018JSportSci(17, 0.875, novice) Mo2018JSportSci(17, 0.875, experienced)
	Pelvis-thigh coupling angle		Mo2018JSportSci(17, 0.875, novice) Mo2018JSportSci(17, 0.875, experienced)
	Shank-foot coupling angle		Mo2018JSportSci(17, 0.875, novice) Mo2018JSportSci(17, 0.875, experienced)
	Thigh ab/ad - shank ir/er CRP				Bailey2018SportsBiomech(9 high fatigue, 0.625); Bailey2018SportsBiomech(11 low fatigue, 0.625)
	Knee fl/ex - foot pf/df CRP				Bailey2018SportsBiomech(9 high fatigue, 0.625); Bailey2018SportsBiomech(11 low fatigue, 0.625)
	Knee fl/ex - foot in/ev				Bailey2018SportsBiomech(9 high fatigue, 0.625); Bailey2018SportsBiomech(11 low fatigue, 0.625)

## Sheet: Functional test (FT)
Supplementary material for "Lower extremity biomechanical response to sport-induced acute fatigue: a systematic review" 29/07/2020 List of Functional tests (FT) parameters					Definition
Parameters	Exercise intensity
	Moderate	Heavy	Severe	Intermittent
Countermovement jump
jump height [m]	Rousanoglu2016JSportSciMed(27, 0.75); Easthope2014JSciMedSportjsms(11, 0.8125);		Yu2020ApplSci(15;0,8125)	Johnston2015EurJSportSci(18, 0.8125); GarciaPinillos2016JSportHealthSci(18, 0.8125; 10 × 400 m); GarciaPinillos2016JSportHealthSci(18, 0.8125; 40 × 100 m); DelRosso2016PlosOne(11, 0.8125);		Legend: red: decrease blue: no change green: increase Studyname(x,y) x: number of participants y: score (MINOR scale)
jump power [w]	Rousanoglu2016JSportSciMed(27, 0.75);	Gomez2002JStrengthCondRes(10, 0.75);		Johnston2015EurJSportSci(18, 0.8125);
relative power [w/kg]				Johnston2015EurJSportSci(18, 0.8125);
vertical force	Rousanoglu2016JSportSciMed(27, 0.75);	Gomez2002JStrengthCondRes(10, 0.75);	Yu2020ApplSci(15;0,8125)
rate of force development				Johnston2015EurJSportSci(18, 0.8125);
vertical force - eccentric phase	Rousanoglu2016JSportSciMed(27, 0.75);
joint kinematice during push-off & landing phases			Yu2020ApplSci(15;0,8125): reported for ankle/knee/hip
Ap force - eccentric phase	Rousanoglu2016JSportSciMed(27, 0.75);
AP force - concentric phase	Rousanoglu2016JSportSciMed(27, 0.75);
time to peak force (ms)		Gomez2002JStrengthCondRes(10, 0.75);
Squat jump
Jump height				GarciaPinillos2016JSportHealthSci(18, 0.8125; 10 × 400 m); GarciaPinillos2016JSportHealthSci(18, 0.8125; 40 × 100 m);
Drop jump
jump stabilization time			Steib2013ClinicalBiomech(57, 0.875)
Balance test
total length of CoP excursion				GarciaPinillos2016JSportHealthSci(18, 0.8125; 10 × 400 m); GarciaPinillos2016JSportHealthSci(18, 0.8125; 40 × 100 m);
CoP area				GarciaPinillos2016JSportHealthSci(18, 0.8125; 10 × 400 m); GarciaPinillos2016JSportHealthSci(18, 0.8125; 40 × 100 m);
CoP velocity			Steib2013ClinicalBiomech(57, 0.875)	GarciaPinillos2016JSportHealthSci(18, 0.8125; 10 × 400 m); GarciaPinillos2016JSportHealthSci(18, 0.8125; 40 × 100 m);
MVC' test
MVC force (knee extension)		Riazati2020FrontBioengBiotechnol(20, 0.75)	Dittrich2013JSciMedSport(12, 0.75, VL, root-mean-square) Dittrich2013JSciMedSport(12, 0.75; RF, root-mean-square);	Goodall2015MedSciSportExer (12;0.75); Riazati2020FrontBioengBiotechnol(20, 0.75) Dittrich2013JSciMedSport(12, 0.75, VL, root-mean-square) Perrey2010EJAP(16, 0.6875)
VAL (knee extension)		Ribeiro2018EurJSportSci(24, 0.8125)		Perrey2010EJAP(16, 0.6875) Goodall2015MedSciSportExer (12;0.75)
maximum rate of force development [N/s]				Goodall2015MedSciSportExer (12;0.75)	maximum value of the first derivative of the force signal
contraction time [s]				Goodall2015MedSciSportExer (12;0.75)	time to peak twitch tension
maximum rate of relaxation [N/s]				Goodall2015MedSciSportExer (12;0.75)	lowest value of the first derivative of the force signal
half relaxation time [ms]				Goodall2015MedSciSportExer (12;0.75)	time taken for twitch force to decay to half of the peak twitch amplitude
MVC torque (knee extension) [N/m]	Easthope2014JSciMedSportjsms(11, 0.8125)		Dittrich2013JSciMedSport(12, 0.75);	Dittrich2013JSciMedSport(12, 0.75); Perrey2010EJAP(16, 0.6875)
MVC torque (knee flexion)		Gomez2002JStrengthCondRes(10, 0.75);		Timmins2014ScandJMedSciSport(17, 0.6875);
Eccentric MVC torque (knee flexion)				Timmins2014ScandJMedSciSport(17, 0.6875);
Eccentric MVC torque (knee extension)
MVC torque (isometric knee)		Riazati2020FrontBioengBiotechnol(20, 0.75); Ribeiro2018EurJSportSci(24, 0.8125)		Riazati2020FrontBioengBiotechnol(20, 0.75)
MVC torque (plantarflexion)		Racianis2007JNeurophysiol(11, 0.6875)		Racianis2007JNeurophysiol(11, 0.6875)
MVC torque (isometric plantarflexion)			Jewell2016JSportSci(14)
Time to peak torque (knee flexion)		Gomez2002JStrengthCondRes(10, 0.75);
Angle at peak torque (knee flexion)		Gomez2002JStrengthCondRes(10, 0.75);
Total work for 1 repetition (knee flexion)		Gomez2002JStrengthCondRes(10, 0.75);
Total exercise capacity (knee flexion repetitions)		Gomez2002JStrengthCondRes(10, 0.75);
Average work done (knee flexion repetitions)		Gomez2002JStrengthCondRes(10, 0.75);
Average power (knee flexion repetitions)		Gomez2002JStrengthCondRes(10, 0.75);
M-wave area (knee extensor)		Racianis2007JNeurophysiol(11, 0.6875)		Racianis2007JNeurophysiol(11, 0.6875)
M-wave amplitude (plantarflexor)		Racianis2007JNeurophysiol(11, 0.6875)		Racianis2007JNeurophysiol(11, 0.6875)
Superimposed V-wave amplitude (PF)		Racianis2007JNeurophysiol(11, 0.6875)		Racianis2007JNeurophysiol(11, 0.6875)
Potentiated peak twitch force amplitude (isometric knee extension)		Racianis2007JNeurophysiol(11, 0.6875);		Goodall2015MedSciSportExer (12;0.75)
Potentiated peak twitch torque amplitude (isometric knee extension)		Ribeiro2018EurJSportSci(24, 0.8125)
Time to potentiated peak twitch torque amplitude (isometric knee extension)		Ribeiro2018EurJSportSci(24, 0.8125)		Goodall2015MedSciSportExer (12;0.75)
Rate of potentiated peak twitch torque amplitude (isometric knee extension)		Ribeiro2018EurJSportSci(24, 0.8125)
Potentiated peak twitch torque amplitude (plantarflexion)		Racianis2007JNeurophysiol(11, 0.6875)		Racianis2007JNeurophysiol(11, 0.6875)
Doublet amplitude - Db10 (isometric knee extension)		Racianis2007JNeurophysiol(11, 0.6875)		Racianis2007JNeurophysiol(11, 0.6875)
Doublet amplitude - Db100 (isometric knee extension)		Racianis2007JNeurophysiol(11, 0.6875)		Racianis2007JNeurophysiol(11, 0.6875)
Handgrip test
Maximum handgrip force		Racianis2007JNeurophysiol(11, 0.6875)		Racianis2007JNeurophysiol(11, 0.6875); Perrey2010EJAP(16, 0.6875)
Performance' test
Sprint time				Sánchez-Sánchez2018SciRep(20, 0.6875); Girard2017HumMovementSci(13, 0.75); Perrey2010EJAP(16, 0.6875)
Walking test
Step length		Bisiaux2008GaitPosture(11, 0.75)
Step frequency		Bisiaux2008GaitPosture(11, 0.75)
Contact time - total foot	Nagel2008GaitPosture(200, 0.8125)	Bisiaux2008GaitPosture(11, 0.75)
Contact time - heel	Nagel2008GaitPosture(200, 0.8125)
Contact time - metatarsals	Nagel2008GaitPosture(200, 0.8125)
Contact time - midfoot	Nagel2008GaitPosture(200, 0.8125)
Double support time		Bisiaux2008GaitPosture(11, 0.75)
Peak pressure under heel	Nagel2008GaitPosture(200, 0.8125)	Bisiaux2008GaitPosture(11, 0.75)
PP under midfoot	Nagel2008GaitPosture(200, 0.8125)	Bisiaux2008GaitPosture(11, 0.75)
PP under 2,3 metatarsal	Nagel2008GaitPosture(200, 0.8125; M2-5) Nagel2008GaitPosture(200, 0.8125; M1)	Bisiaux2008GaitPosture(11, 0.75; M2-3); Bisiaux2008GaitPosture(11, 0.75; M1)
PP under toes T2-5	Nagel2008GaitPosture(200, 0.8125)
PP under hallux	Nagel2008GaitPosture(200, 0.8125)	Bisiaux2008GaitPosture(11, 0.75)
Local dynamic gait stability (LDS) - single task (largest Lyapunov)			Hamacher2018GaitPosture(30, 0.75)
Local dynamic gait stability (LDS) - dual task (walking + cognitive task) (largest Lyapunov)			Hamacher2018GaitPosture(30, 0.75)
maximum force	Nagel2008GaitPosture(200, 0.8125; total foot)
Contact area - total foot	Nagel2008GaitPosture(200, 0.8125)
Forefoot/toe loading impulse	Nagel2008GaitPosture(200, 0.8125)
Dynamic strength test
Max dynamic strength (force)		Ribeiro2018EurJSportSci(24, 0.8125)
Total volume (sets x reperitions x weight)		Ribeiro2018EurJSportSci(24, 0.8125)
Postural adjustment task
Median reaction time			Strang2008JSportMedPhysFit(12, 0.75)
Movement time			Strang2008JSportMedPhysFit(12, 0.75)
Anticipatory postural adjustment start time			Strang2008JSportMedPhysFit(12, 0.75)
Standing test
Quiet standing - pressure - Heel (heel lateral, heel medial)	Anna2017NewMed(36, 0.75; right foot)
Quiet standing - pressure- midfoot	Anna2017NewMed(36, 0.75 right foot)
Quiet standing - pressure - metatarsal	Anna2017NewMed(36, 0.75; M2-5 right foot) Anna2017NewMed(36, 0.75; M1 right foot)
Quiet standing - pressure - toes	Anna2017NewMed(36, 0.75 right foot)
Load - forefoot	Anna2017NewMed(36, 0.75 right foot) Anna2017NewMed(36, 0.75 left foot)
Load - midfoot	Anna2017NewMed(36, 0.75 right foot) Anna2017NewMed(36, 0.75 left foot)
Load - hindfoot	Anna2017NewMed(36, 0.75 right foot) Anna2017NewMed(36, 0.75 left foot)

## Sheet: muscle activity (MA)
Supplementary material for "Lower extremity biomechanical response to sport-induced acute fatigue: a systematic review" 29/07/2020 List of Functional tests (FT) parameters
Parameters	Exercise intensity
	Moderate	Heavy	Severe	Intermittent
iEMG Quadricep (VL, VM, RF)		Wu2007BE (29; 0,75, RF)	Avogadro2003Ejap (11; 0,8125 , VL during R (reflex) phase); Weist2004AJSM (30; 0,8125) Dittrich2013JSMS (12, 0,75; MVC)	Dittrich2013JSMS (12, 0,75; MVC)
iEMG Calf (GM, GL, Soleus)		Wu2007BE (29; 0,75, RF)	Avogadro2003Ejap (11; 0,8125, GM) Mizrahi2000ABE (14; 0,75, GM) Weist2004AJSM (30; 0,8125) Jewell2016JSS (0,875; 14; GM, GL);
iEMG Hamstring (BF)		Wu2007BE (29; 0,75)	Avogadro2003Ejap (11; 0,8125, BF) Weist2004AJSM (30; 0,8125, BF)
iEMG Shin (TA)		Wu2007BE (29; 0,75)	Avogadro2003Ejap (11; 0,8125, TA) Weist2004AJSM (30; 0,8125, TA) Mizrahi2000ABE (14; 0,75, TA)
MF Quadricep (VL, RF)			Avogadro2003Ejap (11; 0,8125, VL)
MF Calf (GM, GL, Soleus)			Avogadro2003Ejap (11; 0,8125, GM) Jewell2016JSS (14, 0,875) Mizrahi2000ABE (14; 0,75, GM)
MF Hamstring (BF)			Avogadro2003Ejap (11; 0,8125)
MF Shin (TA)			Avogadro2003Ejap (11; 0,8125) Mizrahi2000ABE (14; 0,75)
RMS Quadricep (VL, VM, RF)		Ribeiro2018Ejss (24, 0,8125, MVC)	Rabita2013JBioMech (12; 0,75, RF) Rabita2013JBioMech (12; 0,75, VM & VL)
RMS Calf (GM, GL, Soleus)		Racianis2007JN (11; 0,6875, MVC)	Rabita2013JBioMech (12; 0,75, GM & GL in pre-activation and braking phase) Rabita2013JBioMech (12; 0,75, SOL in braking phase)
RMS - concentric Hamstring (medial hamstring, BF)				Timmins2014SJMSS (17, 0,6875, MVC)
RMS - eccentric Hamstring (medial hamstring, BF)				Timmins2014SJMSS (17, 0,6875, MVC, excentric knee flexor contraction)
RMS - Shin (TA)			Rabita2013JBioMech (12; 0,75, TA end of push-off phase and latter of swing phase)
DWT (discrete wavelet transform)
Activation duration (Hamstrings)
Activation duration (quadriceps)

## Sheet: List Parameters & References
Supplementary material for "Biomechanical response of the lower extremity to sport-induced acute fatigue: a systematic review" 29/07/2020 List of parameters and references
		Legend	studyID(x) x means: M: moderate/ H: heavy/ S: server/ I: intermittent
Parameter categories	Studies ID	References	Wear-lab (ref to measurements)			Non wear-lab			Wear-field			Non wear-field			Total number
			Continuous (C)	Intermittent (I)	Endpoint (E)	Continuous (C)	Intermittent (I)	Endpoint (E)	Continuous (C)	Intermittent (I)	Endpoint (E)	Continuous (C)	Intermittent (I)	Endpoint (E)
Spatiotemporal	Studies ID	Clansey2016JApplBiomech(W, L, C, S) Stirling2012EurJSportSci(W, L, C, H) Mizrahi2000HumMovementSci(NW, L, I, S) Hanley2014JStrengthCondRes(NW, L, I, S) Willson1999MedSciSportExer(W, L, E, S) Strohrmann2012IEEE(W, F, C, S) Verkerke1998GaitPosture(NW, L, C, S) Borrani2003MedSciSportExer(NW, L, C, S) Avogadro2003EurJApplPhysiol(NW, L, I, H) Dutto2002MedSciSportExer(NW, L, I, S) Gerlach2005MedSciSpor…	Clansey2016JApplBiomech(W, L, C, S) Stirling2012EurJSportSci(H)	Weist2004AmJSportMed(S) Derrick2002MedSciSportExer(S)	Willson1999MedSciSportExer(S) Rosenbaum2016FootwearSci(H) Mercer2003JSportsSci(W,L,E,S)	Verkerke1998GaitPosture(S) Borrani2003MedSciSportExer(S) Girard2017JSciMedSport(I) Girard2017HumMovementSci(I) Girard2016JBiomech(I) Riazati2020FrontBioengBiotechnol(NW,L,C,H/I)	Mizrahi2000HumMovementSci(H) Hanley2014JStrengthCondRes(S) Avogadro2003EurJApplPhysiol(S) Dutto2002MedSciSportExer(S) Siler1991IJSB(S) Jewell2016JSportSci(S) Möhler2021FrontSportsActLiving(NW,L,I,S)	Gerlach2005MedSciSportExer(S) Rabita2013JBiomech(S)	Strohrmann2012IEEE(S) Ammann2015SciSport(S)		Alfuth2011NeurosciLett(H)		Chan-roper2012JSportSciMed(M) Hayes2012JSportsSci(NW,F,I,S)	Willems2012GaitPosture(M) GarciaPinillos2016JStrengthCondRes(I)
	Studies#		2	2	3	6	7	2	2	0	1	0	2	2	29
Kinematic	Studies ID	Siler1991IJSB(NW, L, I, H) Jewell2016JSportSci(NW, L, I, S) Koblbauer2014JSciMedSport(NW, L, C, S) Abt2011JStrengthCondRes(NW, L, C, S) Derrick2002MedSciSportExer(W, L, I, S) Strohrmann2012IEEE(W, F, C, S) Dierks2010JBiomech(NW, L, E, H) Chan-roper2012JSportSciMed(NW, F, I, M) Mizrahi2000HumMovementSci(NW, L, I, S) GarciaPinillos2016JStrengthCondRes(NW, F, E, I) Hanley2014JStrengthCondRes(NW, L, …		Derrick2002MedSciSportExer(S)	Clansey2012MedSciSportExer(H)	Koblbauer2014JSciMedSport(S) Borrani2003MedSciSportExer(S) Riazati2020FrontBioengBiotechnol(NW,L,C,H/I)	Siler1991IJSB(S) Jewell2016JSportSci(S) Abt2011JStrengthCondRes(S) Mizrahi2000HumMovementSci(H) Hanley2014JStrengthCondRes(S) Mo2018JSportSci(H) Avogadro2003EurJApplPhysiol(S) Bailey2018SportsBiomech(H) Möhler2021FrontSportsActLiving(NW,L,I,S)	Dierks2010JBiomech(S) Radzak2017GaitPosture(S) Maas2018JSportsSci(NW,L,E,S) Yu2021TechnolHealthCare(NW,L,E,S)	Strohrmann2012IEEE(H)	Hoenig2018EurJSportSci(S)			Chan-roper2012JSportSciMed(M) Bovalino2020JSciMedSport(NW,F,I,H)	GarciaPinillos2016JStrengthCondRes(I)
	Studies#		0	1	1	3	9	4	1	1	0	0	2	1	23
Kinetic	Studies ID	Jewell2016JSportSci (NW,L,I,S) Hanley2014JStrengthCondRes (NW,L,I,S) Gerlach2005MedSciSportExer (NW,L,E,S) Dutto2002MedSciSportExer (NW,L,I,S) Girard2017JSciMedSport (NW,L,C,I) Girard2017HumMovementSci(I) Girard2016JBiomech (NW,L,C,I) Wu2007BE (W,L,I,H) Willson1999MedSciSportExer (W,L,E,S) Weist2004AmJSportMed (W,L,I,S) Clansey2012MedSciSportExer (W,L,E,H) Alfuth2011NeurosciLett (W,F,E,H) Rosenba…	Clansey2016JApplBiomech(W, L, C, S) (M) Abt2011JStrengthCondRes (S)	Wu2007BE (H) Weist2004AmJSportMed (S) Voloshin1998ClinBiomech (H) Mizrahi2000AnnBiomedEng (S) Derrick2002MedSciSportExer (S) Voloshin1998ClinBiomech (H)	Willson1999MedSciSportExer (S) Clansey2012MedSciSportExer (H) Rosenbaum2016FootwearSci (H) Mercer2003JSportsSci(W,L,E,S)	Girard2017JSciMedSport (I) Girard2016JBiomech (I) Riazati2020FrontBioengBiotechnol(NW,L,C,H/I) Girard2017HumMovementSci(I)	Jewell2016JSportSci (S) Hanley2014JStrengthCondRes (S) Dutto2002MedSciSportExer (S) Möhler2021FrontSportsActLiving(NW,L,I,S)	Gerlach2005MedSciSportExer (S) Radzak2017GaitPosture (S) Rabita2013JBiomech (S) Anbarian2016GaitPosture (S) Yu2021TechnolHealthCare(NW,L,E,S)			Alfuth2011NeurosciLett (H) Garcia-Perez2014SportBiomech (H)			Willems2012GaitPosture (H)
	Studies#		2	6	4	4	4	5	0	0	2	0	0	1	28
Functional test	Studies ID	Rousanoglu2016JSSM(NW, L, E, H) Easthope2014JSciMedSport(NW, L, E, M) Johnston2015EurJSportSci(NW, L, E, I) GarciaPinillos2016JSportHealthSci(NW, L, E, I) DelRosso2016PlosOne(NW, L, E, I) Gomez2002JStrengthCondRes(NW, L, E, S) Steib2013ClinicalBiomech(NW, L, E, S) Dittrich2013JSciMedSport(NW, L, E, S) Ribeiro2018EurJSportSci(NW, L, E, H) Timmins2014ScandJMedSciSport(NW, L, E, I) Racianis2007JNeur…			Bisiaux2008GaitPosture(H) Hamacher2018GaitPosture(S)			Rousanoglu2016JSportSciMed(H) Easthope2014JSciMedSport(H) Johnston2015EurJSportSci(I) GarciaPinillos2016JSportHealthSci(I) DelRosso2016PlosOne(I) Gomez2002JStrengthCondRes(S) Steib2013ClinicalBiomech(S) Dittrich2013JSciMedSport(S) Ribeiro2018EurJSportSci(S) Timmins2014ScandJMedSciSport(I) Racianis2007JNeurophysiolP(H) Jewell2016JSportSci(S) Sánchez-Sánchez2018SciRep(I) Girard2017HumMovementSci(I)…
	Studies#		0	0	2	0	0	20	0	0	0	0	0	2	24
Muscle activity EMG (FT non included)	Studies ID	Avogadro2003EurJApplPhysiol (EMG;NW,L,C,S) Weist2004AmJSportMed (EMG;W,L,I,S) Jewell2016JSportSci (EMG; W,L,I,S) Mizrahi2000AnnBiomedEng (EMG;NW,L,I,S) Rabita2013JBiomech (EMG;NW,L,C,S) Wu2007BE (EMG; NW,L,I,H) Racianis2007JNeurophysiol (EMG;NW,L,E,H) Timmins2014ScandJMedSciSport (EMG;NW,L,E,I)		Jewell2016JSportSci (EMG; S) Weist2004AmJSportMed (EMG; S)		Avogadro2003EurJApplPhysiol (EMG; S) Rabita2013JBiomech (EMG;NW,L,C,S)	Wu2007BE (EMG; H) Mizrahi2000AnnBiomedEng (EMG; S)	Racianis2007JNeurophysiol (EMG;NW,L,E,H) Timmins2014ScandJMedSciSport (EMG;NW,L,E,I)
	Studies#
Total number			0	2	0	2	2	2	0	0	0	0	0	0	8
studyID(a,b,c,d) a: NW: non-wearables / W: wearables sensors b: L: in-laboratory/ F: field c: C: continuous/ I: intermittent / E: endpoint d: M: moderate / H: heavy / S: server / I: intermittent fatigue type
Exercise intensity
Moderate (M)	Heavy (H)	Sever (S)	Intermittent (I)
Chan-roper2012JSportSciMed(NW, F, I, M) Willems2012GaitPosture(NW, F, E, M) Rosenbaum2016FootwearSci(W, L, E, M)	Stirling2012EurJSportSci(W, L, C, H) Alfuth2011NeurosciLett(W, F, E, H) Strohrmann2012IEEE(W, F, C, H) Avogadro2003EurJApplPhysiol(NW, L, I, H) Siler1991IJSB(NW, L, I, H) Riazati2020FrontBioengBiotechnol(NW,L,C,H/I)	Hanley2014JStrengthCondRes(NW, L, I, S) Willson1999MedSciSportExer(W, L, E, S) Verkerke1998GaitPosture(NW, L, C, S) Borrani2003MedSciSportExer(NW, L, C, S) Dutto2002MedSciSportExer(NW, L, I, S) Gerlach2005MedSciSportExer(NW, L, E, S) Rabita2013JBiomech(NW, L, E, S) Ammann2015SciSport(W, F, C, S) Jewell2016JSportSci(NW, L, I, S) Weist2004AmJSportMed(W, L, I, S) Derrick2002MedSciSportExer(W, L, I, …	Girard2017JSciMedSport(NW, L, C, I) Girard2016JBiomech(NW, L, C, I) Girard2017HumMovementSci(NW, L, C, I) GarciaPinillos2016JStrengthCondRes(NW, F, E, I) Riazati2020FrontBioengBiotechnol(NW,L,C,H/I)	Spatiotemporal
3	6	16	5
Chan-roper2012JSportSciMed(NW, F, I, M)	Clansey2012MedSciSportExer(W, L, E, H) Siler1991IJSB(NW, L, I, H) Mo2018JSportSci(NW, L, I, H) Strohrmann2012IEEE(W, F, C, H) Dierks2010JBiomech(NW, L, E, H) Avogadro2003EurJApplPhysiol(NW, L, I, H) Bovalino2020JSciMedSport(NW,F,I,H) Riazati2020FrontBioengBiotechnol(NW,L,C,H/I)	Jewell2016JSportSci(NW, L, I, S) Koblbauer2014JSciMedSport(NW, L, C, S) Abt2011JStrengthCondRes(NW, L, C, S) Derrick2002MedSciSportExer(W, L, I, S) Hanley2014JStrengthCondRes(NW, L, I, S) Radzak2017GaitPosture(NW, L, E, S) Hoenig2018EurJSportSci(W, F, I, S) Borrani2003MedSciSportExer(NW, L, C, S) Mizrahi2000HumMovementSci(NW, L, I, S) Maas2018JSportsSci(NW,L,E,S) Möhler2021FrontSportsActLiving(NW…	GarciaPinillos2016JStrengthCondRes(NW, F, E, I) Bailey2018SportsBiomech(NW, L, I, I) Riazati2020FrontBioengBiotechnol(NW,L,C,H/I)	Kinematics
1	8	12	3
Willems2012GaitPosture(NW,F,E,M) Rosenbaum2016FootwearSci(W,L,E,M)	Wu2007BE (W,L,I,H) Clansey2012MedSciSportExer (W,L,E,H) Alfuth2011NeurosciLett (W,F,E,H) Voloshin1998ClinBiomech (W,L,I,H) Garcia-Perez2014SportBiomech (W,F,E,H) Dutto2002MedSciSportExer (NW,L,I,H) Riazati2020FrontBioengBiotechnol(NW,L,C,H/I)	Jewell2016JSportSci (NW,L,I,S) Hanley2014JStrengthCondRes (NW,L,I,S) Gerlach2005MedSciSportExer (NW,L,E,S) Willson1999MedSciSportExer (W,L,E,S) Weist2004AmJSportMed (W,L,I,S) Radzak2017GaitPosture (NW,L,E,S) Rabita2013JBiomech (NW,L,E,S) Anbarian2016GaitPosture (NW,L,E,S) Mizrahi2000AnnBiomedEng (W,L,I,S) Derrick2002MedSciSportExer (W,L,I,S) Abt2011JStrengthCondRes (W,L,C,S) Clansey2016JApplBiome…	Girard2016JBiomech (NW,L,C,I) Girard2017JSciMedSport (NW,L,C,I) Girard2017HumMovementSci(I) Riazati2020FrontBioengBiotechnol(NW,L,C,H/I)	Kinetics
2	7	15	4
Nagel2008GaitPosture(NW, L, E, M) Anna2017NewMed(NW, L, E, M) Rousanoglu2016JSportSciMed(NW, L, E, M) Easthope2014JSciMedSport(NW, L, E, M)	Racianis2007JNeurophysiolP(NW, L, E, H) Bisiaux2008GaitPosture(W, L, E, H) Gomez2002JStrengthCondRes(NW, L, E, H) Ribeiro2018EurJSportSci(NW, L, E, H)	Steib2013ClinicalBiomech(NW, L, E, S) Dittrich2013JSciMedSport(NW, L, E, S) Jewell2016JSportSci(NW, L, E, S) Hamacher2018GaitPosture(W, L, E, S) Strang2008JSportMedPhysFitF(NW, L, E, S) Yu2020ApplSci(NW,L,E,S)	Johnston2015EurJSportSci(NW, L, E, I) GarciaPinillos2016JSportHealthSci(NW, L, E, I) DelRosso2016PlosOne(NW, L, E, I) Timmins2014ScandJMedSciSport(NW, L, E, I) Sánchez-Sánchez2018SciRep(NW, L, E, I) Girard2017HumMovementSci(NW, L, E, I) Goodall2015MedSciSportExer(NW,L,E,I) Perrey2010EJAP(NW,L,E,I)	Functional test
4	4	6	8
	Wu2007BE (EMG; NW,L,I,H) Racianis2007JNeurophysiol (EMG;NW,L,E,H)	Weist2004AmJSportMed (EMG;W,L,I,S) Jewell2016JSportSci (EMG; W,L,I,S) Mizrahi2000AnnBiomedEng (EMG;NW,L,I,S) Rabita2013JBiomech (EMG;NW,L,C,S)	Timmins2014ScandJMedSciSport (EMG;NW,L,E,I)	Muscle activity
0	2	3	1

## Sheet: List Parameters & Trends
Supplementary material for "Biomechanical response of the lower extremity to sport-induced acute fatigue: a systematic review" 29/07/2020 List of extracted parameters and related score to compute trends
General information	Trend are calculated when the total number of participants is greater than 30 (trends in italic when less than 30 participants). (#): correspond to the number of studies analysing the parameter
Legend (only when > 30 participants)	Clear trend (increase/decrease/no change)
	No trend (inconsistent between studies)
	Partial trend (increase/decrease/no change)
Sr. no.	SPATIOTEMPORAL (ST)	Treadmill				Overground
	Parameters	Moderate	Heavy	Severe	Intermittent	Moderate	Heavy	Severe	Intermittent
1	Cadence	—	-0.75 ± 0.06 (4/5)	-0.75 ± 0.12 (6/9)	-0.75 ± 0 (3/3)	-0.41 ± 0.41 (1/2)	0 ± 0 (0/2)	0 ± 0 (0/1)	—
2	Contact time	—	0.75 ± 0 (3/3)	0.38 ± 0.47 (5/6)	0.75 ± 0 (3/3)	0.75 ± 0.06 (2/3)	0 ± 0 (0/1)	0.84 ± 0.09 (2/2)	0.72 ± 0.03 (2/2)
3	Flight time	—	0.81 ± 0 (1/1)	0.75 ± 0 (3/3)	0.38 ± 0.38 (1/2)	—	—	-0.75 ± 0 (1/1)	0.38 ± 0.38 (1/2)
4	Stride length	—	0.38 ± 0.38 (1/2)	0 ± 0.75 (5/8)	0 ± 0 (0/2)	-0.81 ± 0 (1/1)	0 ± 0 (0/1)	0 ± 0 (0/1)	0 ± 0 (0/1)
5	Variance of step time	—	—	0.75 ± 0 (1/1)	—	—	—	—	—
Sr. no.	KINETIC (KT)	Treadmill				Overground
	Parameters	Moderate	Heavy	Severe	Intermittent	Moderate	Heavy	Severe	Intermittent
6	vertical GRF impact peak [N or BW]	—	—	0 ± 0.88 (2/3)	—	—	0.75 ± 0 (1/1)	—	—
7	max vertical GRF [N or BW]	—	-0.75 ± 0 (1/1)	-0.75 ± 0.06 (3/4)	0 ± 0 (0/1)	0 ± 0 (0/1)	-0.69 ± 0 (1/1)	-0.78 ± 0.03 (2/2)	—
8	loading rate [N/s or BW/s]	—	—	0 ± 0.88 (2/3)	0.75 ± 0 (1)	—	0.75 ± 0 (1/1)	—	—
9	peak pressure - heel (heel lateral, medial)	—	0 ± 0 (0/1)	-0.75 ± 0 (1/1)	—	0 ± 0 (0/1)	0 ± 0 (0/1)	0.44 ± 0.44 (1/2)	—
10	peak pressure - midfoot	—	0.75 ± 0 (1/1)	0.81 ± 0 (1/1)	—	0 ± 0 (0/1)	—	0 ± 0 (0/1)	—
11	peak pressure - metatarsal	—	0.75 ± 0 (1/1)	0.40 ± 0.40 (1/2)	—	0.69 ± 0 (2/3)	0 ± 0 (0/1)	0 ± 0.88 (2/3)	—
12	peak pressure - toes	—	0 ± 0 (0/1)	0 ± 0 (0/1)	—	-0.34 ± 0.34 (1/2)	0 ± 0 (0/1)	0 ± 0 (0/1)	—
13	peak force - heel (heel lateral, heel medial)	—	0 ± 0 (0/1)	-0.75 ± 0 (1/1)	—	0 ± 0 (1/3)	-0.69 ± 0 (1/1)	0.44 ± 0.44 (1/2)	—
14	peak force - midfoot	—	0.75 ± 0 (1/1)	0.81 ± 0 (1/1)	—	0 ± 0 (1/3)	—	0.44 ± 0.44 (1/2)	—
15	peak force - metatarsal	—	0.75 ± 0 (1/1)	0.40 ± 0.40 (1/2)	—	0 ± 0 (2/5)	-0.34 ± 0.34 (1/2)	0.44 ± 0.44 (3/4)	—
16	peak force - toes	—	0 ± 0 (0/1)	0 ± 0 (0/1)	—	-0.69 ± 0.06 (2/3)	-0.69 ± 0 (1/1)	0 ± 0 (1/3)	—
17	foot contact area (cm^2)	—	0 ± 0 (0/1)	0 ± 0 (0/2)	—	-0.69 ± 0 (1/1)	0 ± 0 (0/1)	—	—
18	FTI - heel (heel lateral, heel medial)	—	—	-0.37 ± 0.37 (1/2)	—	0 ± 0.34 (2/4)	-0.69 ± 0 (1/1)	0 ± 0 (0/1)	—
19	FTI - midfoot	—	—	0.81 ± 0 (1/1)	—	0 ± 0.69 (2/3)	—	0.44 ± 0.44 (1/2)	—
20	FTI - metatarsal	—	—	0 ± 0 (1/3)	—	0.34 ± 0.34 (2/4)	—	0.44 ± 0.44 (2/4)	—
21	FTI - toes	—	—	0.4 ± 0.4 (1/2)	—	-0.34 ± 0.34 (1/2)	—	0 ± 0.88 (2/3)	—
22	peak tibial accelerometer (PTA)	—	0.4 ± 0.4 (1/2)	0.37 ± 0.37 (2/4)	—	—	0.4 ± 0.4 (1/2)	—	—
23	peak head acceleration (PHA)	—	0 ± 0 (0/1)	0 ± 0 (1/3)	—	—	0.38 ± 0.38 (1/2)	—	—
24	mechanical work	—	—	0 ± 0 (1/3)	—	—	—	—	—
25	max vertical COM displacement	—	—	—	0.75 ± 0 (2/2)	—	—	—	—
26	Vertical stiffness	—	-0.78 ± 0.03 (2/2)	-0.78 ± 0.03 (2/2)	-0.75 ± 0 (2/2)	—	-0.81 ± 0 (1/1)	-0.4 ± 0.4 (1/2)	—
27	Leg stiffness	—	-0.38 ± 0.38 (1/2)	-0.78 ± 0.03 (2/2)	-0.38 ± 0.38 (1/2)	—	—	-0.78 ± 0.03 (2/2)	—
Sr. no.	KINEMATIC (KM)	Treadmill				Overground
	Parameters	Moderate	Heavy	Severe	Intermittent	Moderate	Heavy	Severe	Intermittent
28	Knee - Max flexion angle (swing phase)		0.78 ± 0.03 (2/2)	0 ± 0 (1/3)		-0.81 ± 0 (1/1)	0.81 ± 0 (1/1)
29	Knee - Max flexion angle (stance phase)		0 ± 0 (0/2)	0 ± 0 (2/5)	0 ± 0 (0/1)	-0.81 ± 0 (1/1)
30	Knee - Flexion angle at initial contact			0.75 ± 0 (2/2)					0 ± 0 (0/1)
31	Knee - Max extension angle (stance phase)			0 ± 0 (1/5)					0 ± 0 (0/1)
32	Knee - Max adduction angle (stance)		0 ± 0 (0/1)	0 ± 0 (0/3)
33	Knee - Max abduction angle (stance)			0.38 ± 0.38 (1/2)
34	Knee - ROM f/e angle (stance)		0 ± 0 (0/2)	0.81 ± 0.06 (2/3)	0 ± 0 (0/1)
35	Knee - ROM i/e angle (stance)		0.81 ± 0 (1/1)	0 ± 0 (0/2)				0.8125 ± 0 (1/1)
36	Knee - ROM add/abd angle (stance)		0 ± 0 (0/1)	0 ± 0 (1/3)
37	Thigh - Max flexion angle (stance)		0.75 ± 0 (1/1)	0 ± 0 (1/3)	0.75 ± 0 (1/1)
38	Thigh - Max extension angle (stance)			0 ± 0 (0/3)
39	Thigh - Max adduction angle (stance)		0.38 ± 0.38 (1/2)	0.38 ± 0.38 (1/2)	0.75 ± 0 (1/1)		0 ± 0 (0/1)
40	Thigh - ROM f/e angle (stance)		0.75 ± 0 (1/1)	0.41 ± 0.41 (1/2)	0.75 ± 0 (1/1)
41	Thigh - ROM add/abd angle (stance)		0 ± 0 (0/2)	0.8125 ± 0 (1/1)	0 ± 0 (0/1)
42	Thigh - Time to peak sagittal angle		-0.44 ± 0.44 (1/2)
43	Ankle - Angle at initial contact			0.4375 ± 0.4375 (1/2)			-0.8125 ± 0.06 (2/2)		0 ± 0 (0/1)
44	Ankle - Max plantarflexion (stance)			0 ± 0 (2/4)
45	Ankle - Max dorsiflexion (stance)			0 ± 0 (1/5)
46	Ankle - Max adduction angle (stance)			0 ± 0 (0/3)
47	Ankle - Max abduction angle (stance)			0 ± 0 (1/3)
48	Ankle - Max inversion angle (stance)			0 ± 0 (0/4)
49	Ankle - Max eversion angle (stance)		0.8125 ± 0 (1/1)	0 ± 0 (0/4)			0.75 ± 0 (1/1)
50	Ankle - ROM f/e angle (stance)			0.41 ± 0.41 (1/2)
51	Ankle - ROM inversion/eversion angle (stance)		0.8125 ± 0 (1/1)	0 ± 0 (0/2)
52	Max trunk flexion angle		0.7813 ± 0.03 (2/2)	0.75 ± 0.2 (2/3)			0.8125 ± 0 (1/1)
53	LDS pelvic kinematics							0.88 ± 0 (1/1)
54	LDS thoracic kinematics							0.88 ± 0 (1/1)
55	Pelvis - anterior tilt	—	—	0.75 ± 0 (2/2)	—	—	—	—	—
56	Pelvis - rotation ROM	—	—	0.75 ± 0 (2/2)	—	—	—	—	—
Sr. no.	FUNCTIONAL TEST (FT)	Moderate	Heavy	Severe	Intermittent
57	CMJ height	-0.78 ± 0.03 (2/2)	—	0 ± 0 (0/1)	-0.41 ± 0.41 (3/4)
58	Squat jump height	—	—	—	-0.41 ± 0.41 (1/2)
59	DJ stabilization time	—	—	0.88 ± 0 (1/1)	—
60	Balance - CoP excursion	—	—	—	0.41 ± 0.41 (1/2)
61	Balance - CoP area	—	—	—	0.41 ± 0.41 (1/2)
62	Balance - CoP velocity	—	—	0.88 ± 0 (1/1)	0.41 ± 0.41 (1/2)
63	MVC force (knee extension)	—	-0.75 ± 0 (1/1)	-0.38 ± 0.38 (1)	-0.75 ± 0 (3/4)
64	Sprint time	—	—	—	0.68 ± 0 (3/3)
65	Walking - heel contact time	-0.81 ± 0 (1/1)	—	—	—
66	Walking - PP under midfoot	0 ± 0 (0/1)	-0.75 ± 0 (1/1)
67	Walking - PP under 2,3 metatarsal	0.41 ± 0.41 (1/2)	0 ± 0.75 (2/2)
68	Walking - PP under toes	-0.81 ± 0 (1/1)	—	—	—
69	Gait LDS - dual task walking	—	—	0.75 ± 0 (1/1)	—
70	Walking - total foot contact area	-0.81 ± 0 (1/1)	—	—	—
71	Walking - forefoot loading impulse	-0.81 ± 0 (1/1)	—	—	—
72	Quiet standing - pressure - metatarsal	0.38 ± 0.38 (1/2)	—	—	—
73	Load - forefoot	0.38 ± 0.38 (1/2)	—	—	—
74	Load - midfoot	-0.38 ± 0.38 (1/2)
75	Load - hindfoot	0.38 ± 0.38 (1/2)	—	—	—
Sr. no.	Muscle Activity (MA) - NEW	Moderate	Heavy	Severe	Intermittent
76	iEMG Quadricep (VL, VM, RF)	—	0.75 ± 0 (1/1) 29P	0 ± 0.75 (2/3)	-0.75 ± 0 (1/1)
77	iEMG Calf (GM, GL, Soleus)	—	0.75 ± 0 (1/1) 29P	-0.406 ± 0.406 (2/4)	N.A.
78	iEMG Hamstring (BF)	—	0 ± 0 (0/1) 29P	-0.406 ± 0.406 (1/2)	N.A.
79	iEMG Shin (TA)	—	0.75 ± 0 (1/1) 29P	0 ± 0 (1/3)	N.A.
80	MF Calf (GM, GL, Soleus)	—	—	0 ± 0 (1/3)	N.A.
